# Supplementary material for: Diversity and Physiological Characteristics of Antarctic Lichens-Associated Bacteria
Source: Microorganisms. 2021 Mar 15;9(3):607. doi: 10.3390/microorganisms9030607 (PMC8001610; doi:10.3390/microorganisms9030607)
Supplement: Supplementary file 1 [file microorganisms-09-00607-s001.zip]

Archive with 2 entries (2 files):
- lichen_bacteria_cultivation_figures_supplementary.pptx
- Lichen_bacteria_cultivation_tables_supplementary.xlsx
