# Supplementary material for: Diversity and Physiological Characteristics of Antarctic Lichens-Associated Bacteria
Source: Microorganisms. 2021 Mar 15;9(3):607. doi: 10.3390/microorganisms9030607 (PMC8001610; doi:10.3390/microorganisms9030607)
Supplement: Supplementary file 1 [file microorganisms-09-00607-s001.zip › Lichen_bacteria_cultivation_tables_supplementary.xlsx]

## Sheet: Table S1
Table S1. Summary of sequencing results
Sample name	Genus	Sample ID	Total reads	Number of
				ASVs
2012KG_B0531	Cetraria	Ct	13365	51
2012KG_B0306	Cladonia	Cl	14292	58
2012KG_B0468_FD42	Megaspora	As	6501	23
2012KG_B0625_FD85	Pseudephebe	Pp	13548	72
2012KG_B0524B0_FD16	Psoroma	Ps	7713	104
2012KG_B0103_FD77	Sphaerophorus	Sp	13445	112

## Sheet: Table S2
Table S2. Taxonomic assignments, physiology of the bacterial isolates, and their origin
											Temperature							Physiological characteristics
Strain No.	phylum	class	order	family	Phylotype_new	Isolated from (Sample No.)	lichen genus	Media for isolation	Identification data	0°C	4°C	10°C	15°C	20°C	25°C	30°C	37°C	Protease	Polymer hydrolysis	Xanthine	Hypoxanthine	Phosphate solubilization	Growth hormone (IAA)	Nitrogen fixation
PAMC 29198	Actinobacteria	Actinobacteria	Micrococcales	Microbacteriaceae	Subtercola boreus	2012KG_B0468_FD42	Megaspora	0.1X MY [121]	16S rDNA (1449 bp) [98.82%]	2	3	3	4	4	0	0	0	0	N	0	0	2	1	1
PAMC 29199	Bacteroidetes	Sphingobacteriia	Sphingobacteriales	Sphingobacteriaceae	Mucilaginibacter rigui	2012KG_B0468_FD42	Megaspora	0.1X MY [121]	16S rDNA (1428 bp) [99.44%]	2	3	4	4	4	4	4	0	3	N	0	0	0	1	1
PAMC 29200	Actinobacteria	Actinobacteria	Micrococcales	Microbacteriaceae	Subtercola sp.	2012KG_B0468_FD42	Megaspora	0.1X R2A [62]	16S rDNA (1440 bp) [97.49%, Subtercola boreus]	2	2	2	2	2	0	0	0	0	N	0	0	0	0	2
PAMC 29201	Bacteroidetes	Sphingobacteriia	Sphingobacteriales	Sphingobacteriaceae	Mucilaginibacter rigui	2012KG_B0468_FD42	Megaspora	0.1X R2A [62]	16S rDNA (1428 bp) [98.38%]	2	3	3	4	4	4	3	0	2	N	0	0	0	1	2
PAMC 29202	Proteobacteria	Gammaproteobacteria	Pseudomonadales	Pseudomonadaceae	Pseudomonas sp. B	2012KG_B0524B0_FD16	Psoroma	0.01X ISP [124]	16S rDNA (1448 bp) [99.03%, Pseudomonas avellanae]	3	2	3	3	2	0	0	0	0	N	0	0	2	1	2
PAMC 29203	Bacteroidetes	Sphingobacteriia	Sphingobacteriales	Sphingobacteriaceae	Pedobacter sp. A	2012KG_B0524B0_FD16	Psoroma	0.01X ISP [124]	16S rDNA (1448 bp) [98.82%, Pedobacter lusitanus]	3	3	3	4	3	3	4	0	3	N	0	0	0	0	3
PAMC 29204	Bacteroidetes	Sphingobacteriia	Sphingobacteriales	Sphingobacteriaceae	Pedobacter sp. A	2012KG_B0524B0_FD16	Psoroma	0.1X ISP [123]	16S rDNA (1448 bp) [98.82%, Pedobacter lusitanus]	3	3	3	4	3	3	4	0	3	N	0	0	0	0	3
PAMC 29205	Proteobacteria	Gammaproteobacteria	Pseudomonadales	Pseudomonadaceae	Pseudomonas sp. B	2012KG_B0524B0_FD16	Psoroma	0.1X ISP [123]	16S rDNA (1441 bp) [99.03%, Pseudomonas avellanae]	3	2	3	3	3	0	0	0	0	N	0	0	2	1	2
PAMC 29206	Proteobacteria	Betaproteobacteria	Burkholderiales	Oxalobacteraceae	Massilia sp. B	2012KG_B0524B0_FD16	Psoroma	0.1X ISP [123]	16S rDNA (1455 bp) [98.55%, Massilia violaceinigra]	2	2	2	3	2	0	0	0	0	N	0	0	0	1	2
PAMC 29207	Proteobacteria	Alphaproteobacteria	Sphingomonadales	Sphingomonadaceae	Sphingomonas glacialis	2012KG_B0524B0_FD16	Psoroma	0.1X ISP [123]	16S rDNA (1419 bp) [99.86%]	2	2	2	3	3	2	1	0	0	N	0	0	0	1	1
PAMC 29208	Proteobacteria	Gammaproteobacteria	Pseudomonadales	Pseudomonadaceae	Pseudomonas sp. B	2012KG_B0524B0_FD16	Psoroma	0.1X ISP [123]	16S rDNA (1454 bp) [99.03%, Pseudomonas avellanae]	3	2	2	2	2	0	0	0	0	N	0	0	2	1	2
PAMC 29209	Proteobacteria	Betaproteobacteria	Burkholderiales	Burkholderiaceae	Caballeronia mineralivorans	2012KG_B0524B0_FD16	Psoroma	0.1X ISP [123]	16S rDNA (1452 bp) [99.31%]	2	3	4	4	4	4	3	0	0	tween20	1	2	2	0	3
PAMC 29210	Proteobacteria	Alphaproteobacteria	Sphingomonadales	Sphingomonadaceae	Sphingomonas glacialis	2012KG_B0524B0_FD16	Psoroma	0.1X MY [121]	16S rDNA (1414 bp) [99.86%]	2	2	2	3	2	3	2	0	0	N	0	0	0	1	1
PAMC 29211	Proteobacteria	Betaproteobacteria	Burkholderiales	Burkholderiaceae	Caballeronia mineralivorans	2012KG_B0524B0_FD16	Psoroma	0.1X MY [121]	16S rDNA (1455 bp) [99.31%]	2	3	3	4	3	3	3	0	0	N	1	1	2	0	3
PAMC 29212	Proteobacteria	Betaproteobacteria	Burkholderiales	Oxalobacteraceae	Massilia sp. A	2012KG_B0524B0_FD16	Psoroma	0.1X MY [121]	16S rDNA (1455 bp) [98.41%, Massilia violaceinigra]	2	2	2	2	2	2	0	0	0	N	0	0	2	1	2
PAMC 29213	Proteobacteria	Gammaproteobacteria	Pseudomonadales	Pseudomonadaceae	Pseudomonas sp. B	2012KG_B0524B0_FD16	Psoroma	0.1X MY [121]	16S rDNA (1456 bp) [99.04%, Pseudomonas avellanae]	2	2	2	3	2	0	0	0	0	N	0	0	2	1	2
PAMC 29214	Proteobacteria	Alphaproteobacteria	Sphingomonadales	Sphingomonadaceae	Sphingomonas glacialis	2012KG_B0524B0_FD16	Psoroma	Nfb [122]	16S rDNA (1419 bp) [99.57%]	2	2	2	3	3	2	2	0	1	N	0	0	0	1	2
PAMC 29215	Proteobacteria	Gammaproteobacteria	Pseudomonadales	Pseudomonadaceae	Pseudomonas sp. B	2012KG_B0524B0_FD16	Psoroma	0.01X R2A [101]	16S rDNA (1452 bp) [99.04%, Pseudomonas avellanae]	2	2	3	3	2	0	0	0	0	N	0	0	2	1	0
PAMC 29216	Proteobacteria	Betaproteobacteria	Burkholderiales	Burkholderiaceae	Caballeronia mineralivorans	2012KG_B0524B0_FD16	Psoroma	Nfb [122]	16S rDNA (1455 bp) [99.31%]	2	2	3	4	3	3	3	0	0	tween20	1	1	1	1	3
PAMC 29217	Proteobacteria	Alphaproteobacteria	Sphingomonadales	Sphingomonadaceae	Sphingomonas glacialis	2012KG_B0524B0_FD16	Psoroma	0.01X R2A [101]	16S rDNA (1414 bp) [99.86%]	2	2	2	2	2	2	2	0	0	N	0	0	0	1	2
PAMC 29218	Proteobacteria	Gammaproteobacteria	Pseudomonadales	Pseudomonadaceae	Pseudomonas sp. B	2012KG_B0524B0_FD16	Psoroma	0.1X R2A [62]	16S rDNA (1447 bp) [99.03%, Pseudomonas avellanae]	3	2	3	3	2	0	0	0	0	N	0	0	1	1	2
PAMC 29219	Proteobacteria	Betaproteobacteria	Burkholderiales	Oxalobacteraceae	Massilia sp. A	2012KG_B0524B0_FD16	Psoroma	0.1X R2A [62]	16S rDNA (1455 bp) [98.48%, Massilia violaceinigra]	2	2	2	2	2	0	0	0	0	N	0	0	0	1	2
PAMC 29220	Proteobacteria	Alphaproteobacteria	Sphingomonadales	Sphingomonadaceae	Sphingomonas glacialis	2012KG_B0524B0_FD16	Psoroma	0.1X R2A [62]	16S rDNA (1407 bp) [99.86%]	2	2	2	3	3	2	2	0	1	N	0	0	0	1	2
PAMC 29221	Bacteroidetes	Sphingobacteriia	Sphingobacteriales	Sphingobacteriaceae	Pedobacter sp. A	2012KG_B0524B0_FD16	Psoroma	0.1X R2A [62]	16S rDNA (1456 bp) [98.82%, Pedobacter lusitanus]	3	3	3	4	3	4	4	0	3	tween60	0	0	0	0	3
PAMC 29222	Proteobacteria	Alphaproteobacteria	Sphingomonadales	Sphingomonadaceae	Sphingomonas glacialis	2012KG_B0468_FD42	Megaspora	0.1X ISP [123]	16S rDNA (1419 bp) [99.93%]	2	2	3	3	3	3	3	0	0	N	0	0	0	1	2
PAMC 29223	Actinobacteria	Actinobacteria	Micrococcales	Microbacteriaceae	Frondihabitans peucedani	2012KG_B0468_FD42	Megaspora	0.1X ISP [123]	16S rDNA (1427 bp) [99.08%]	2	2	2	2	2	2	0	0	0	N	0	0	0	1	3
PAMC 29224	Proteobacteria	Gammaproteobacteria	Pseudomonadales	Pseudomonadaceae	Pseudomonas sp. A	2012KG_B0468_FD42	Megaspora	0.1X ISP [123]	16S rDNA (1452 bp) [98.76%, Pseudomonas silesiensis]	3	3	2	2	2	0	0	0	0	N	0	0	2	1	2
PAMC 29225	Actinobacteria	Actinobacteria	Micrococcales	Microbacteriaceae	Frondihabitans peucedani	2012KG_B0468_FD42	Megaspora	0.1X ISP [123]	16S rDNA (1427 bp) [99.08%]	1	1	2	2	2	2	1	0	0	N	0	0	0	1	3
PAMC 29226	Actinobacteria	Actinobacteria	Micrococcales	Microbacteriaceae	Subtercola boreus	2012KG_B0468_FD42	Megaspora	0.1X MY [121]	16S rDNA (1447 bp) [100%]	2	2	2	2	2	1	0	0	0	N	0	0	0	0	2
PAMC 29227	Proteobacteria	Alphaproteobacteria	Sphingomonadales	Sphingomonadaceae	Sphingomonas faeni	2012KG_B0468_FD42	Megaspora	0.1X MY [121]	16S rDNA (1425 bp) [99.57%]	2	2	2	3	3	2	0	0	0	N	0	0	0	1	2
PAMC 29228	Actinobacteria	Actinobacteria	Micrococcales	Microbacteriaceae	Frondihabitans peucedani	2012KG_B0468_FD42	Megaspora	0.1X ISP [123]	16S rDNA (1427 bp) [99.08%]	2	1	2	2	2	2	1	0	0	N	0	0	0	1	3
PAMC 29229	Proteobacteria	Alphaproteobacteria	Sphingomonadales	Sphingomonadaceae	Sphingomonas aerolata	2012KG_B0468_FD42	Megaspora	0.1X ISP [123]	16S rDNA (1421 bp) [99.36%]	3	4	3	4	3	2	1	0	0	N	0	0	0	1	3
PAMC 29230	Proteobacteria	Betaproteobacteria	Burkholderiales	Burkholderiaceae	Caballeronia mineralivorans	2012KG_B0531	Cetraria	0.1X ISP [123]	16S rDNA (1455 bp) [99.31%]	2	2	3	4	3	3	2	0	0	tween20	1	2	0	1	3
PAMC 29231	Proteobacteria	Betaproteobacteria	Burkholderiales	Burkholderiaceae	Caballeronia mineralivorans	2012KG_B0531	Cetraria	0.1X MY [121]	16S rDNA (1452 bp) [99.38%]	2	2	2	2	1	0	0	0	0	N	1	0	0	1	3
PAMC 29232	Proteobacteria	Betaproteobacteria	Burkholderiales	Burkholderiaceae	Caballeronia mineralivorans	2012KG_B0306	Cladonia	0.01X ISP [124]	16S rDNA (1458 bp) [99.31%]	2	3	3	3	3	3	3	0	0	tween20	1	2	0	0	3
PAMC 29233	Proteobacteria	Betaproteobacteria	Burkholderiales	Burkholderiaceae	Caballeronia mineralivorans	2012KG_B0306	Cladonia	0.01X ISP [124]	16S rDNA (1455 bp) [99.31%]	2	3	3	3	3	3	3	0	0	tween20	1	2	3	0	3
PAMC 29234	Proteobacteria	Betaproteobacteria	Burkholderiales	Burkholderiaceae	Caballeronia mineralivorans	2012KG_B0306	Cladonia	0.1X ISP [123]	16S rDNA (1452 bp) [99.31%]	2	3	3	3	3	3	3	0	0	N	1	0	3	0	3
PAMC 29236	Proteobacteria	Betaproteobacteria	Burkholderiales	Burkholderiaceae	Caballeronia mineralivorans	2012KG_B0306	Cladonia	0.1X MY [121]	16S rDNA (1455 bp) [99.31%]	2	3	2	3	3	3	3	0	0	N	1	0	2	0	3
PAMC 29237	Proteobacteria	Betaproteobacteria	Burkholderiales	Burkholderiaceae	Caballeronia mineralivorans	2012KG_B0306	Cladonia	Nfb [122]	16S rDNA (1455 bp) [99.31%]	2	2	2	3	3	3	3	0	0	N	1	0	2	0	3
PAMC 29238	Proteobacteria	Betaproteobacteria	Burkholderiales	Burkholderiaceae	Caballeronia mineralivorans	2012KG_B0306	Cladonia	0.01X R2A [101]	16S rDNA (1453 bp) [99.31%]	2	2	2	3	3	3	3	0	0	N	1	0	2	0	3
PAMC 29239	Proteobacteria	Betaproteobacteria	Burkholderiales	Burkholderiaceae	Caballeronia mineralivorans	2012KG_B0306	Cladonia	0.1X R2A [62]	16S rDNA (1455 bp) [99.31%]	2	3	3	3	3	3	3	0	0	N	1	0	2	0	3
PAMC 29240	Proteobacteria	Betaproteobacteria	Burkholderiales	Oxalobacteraceae	Massilia sp. A	2012KG_B0524B0_FD16	Psoroma	0.01X ISP [124]	16S rDNA (1444 bp) [98.48%, Massilia violaceinigra]	2	2	3	2	2	2	0	0	3	N	0	0	4	1	2
PAMC 29241	Proteobacteria	Gammaproteobacteria	Pseudomonadales	Pseudomonadaceae	Pseudomonas sp. B	2012KG_B0524B0_FD16	Psoroma	0.01X ISP [124]	16S rDNA (1448 bp) [99.03%, Pseudomonas avellanae]	3	2	3	3	2	1	0	0	0	N	0	0	3	1	2
PAMC 29242	Proteobacteria	Betaproteobacteria	Burkholderiales	Oxalobacteraceae	Massilia sp. A	2012KG_B0524B0_FD16	Psoroma	0.1X ISP [123]	16S rDNA (1444 bp) [98.48%, Massilia violaceinigra]	1	0	2	2	2	0	0	0	0	N	0	0	0	1	0
PAMC 29243	Bacteroidetes	Sphingobacteriia	Sphingobacteriales	Sphingobacteriaceae	Pedobacter sp. A	2012KG_B0524B0_FD16	Psoroma	0.1X ISP [123]	16S rDNA (1454 bp) [98.40%, Pedobacter cryoconitis]	2	3	3	3	3	3	1	0	0	N	0	0	0	1	3
PAMC 29244	Proteobacteria	Gammaproteobacteria	Pseudomonadales	Pseudomonadaceae	Pseudomonas sp. B	2012KG_B0524B0_FD16	Psoroma	0.1X MY [121]	16S rDNA (1448 bp) [98.96%, Pseudomonas avellanae]	3	2	3	3	2	0	0	0	0	N	0	0	0	1	2
PAMC 29245	Proteobacteria	Betaproteobacteria	Burkholderiales	Burkholderiaceae	Caballeronia mineralivorans	2012KG_B0524B0_FD16	Psoroma	Nfb [122]	16S rDNA (1458 bp) [99.31%]	2	3	3	3	3	3	3	0	0	tween20	1	2	3	1	3
PAMC 29246	Proteobacteria	Alphaproteobacteria	Sphingomonadales	Sphingomonadaceae	Sphingomonas sp. A	2012KG_B0468_FD42	Megaspora	0.1X ISP [123]	16S rDNA (1419 bp) [98.86%, Sphingomonas glacialis]	2	2	3	3	3	2	0	0	0	N	0	2	0	1	0
PAMC 29247	Proteobacteria	Alphaproteobacteria	Sphingomonadales	Sphingomonadaceae	Sphingomonas glacialis	2012KG_B0468_FD42	Megaspora	0.1X MY [121]	16S rDNA (1414 bp) [99.93%]	1	2	2	2	2	2	0	0	0	N	0	0	0	1	1
PAMC 29248	Actinobacteria	Actinobacteria	Micrococcales	Microbacteriaceae	Subtercola boreus	2012KG_B0468_FD42	Megaspora	0.1X MY [121]	16S rDNA (1447 bp) [98.82%]	2	2	2	2	1	1	0	0	0	N	0	2	0	0	2
PAMC 29249	Proteobacteria	Alphaproteobacteria	Sphingomonadales	Sphingomonadaceae	Sphingomonas glacialis	2012KG_B0468_FD42	Megaspora	0.1X MY [121]	16S rDNA (1420 bp) [99.93%]	1	2	2	2	2	2	0	0	0	N	0	2	0	1	0
PAMC 29250	Proteobacteria	Alphaproteobacteria	Sphingomonadales	Sphingomonadaceae	Sphingomonas aerolata	2012KG_B0468_FD42	Megaspora	0.1X R2A [62]	16S rDNA (1419 bp) [99.22%]	3	2	2	3	3	3	2	0	0	N	0	2	0	1	3
PAMC 29251	Actinobacteria	Actinobacteria	Streptomycetales	Streptomycetaceae	Streptacidiphilus carbonis	2012KG_B0103_FD77	Sphaerophorus	0.1X ISP [123]	16S rDNA (1444 bp) [99.09%]	0	2	2	2	2	1	0	0	4	N	1	2	0	0	2
PAMC 29252	Proteobacteria	Gammaproteobacteria	Lysobacterales	Rhodanobacteraceae	Rhodanobacter sp.	2012KG_B0103_FD77	Sphaerophorus	0.1X MY [121]	16S rDNA (1444 bp) [97.74%, Rhodanobacter ginsengisoli]	1	2	2	2	1	0	0	0	0	N	0	0	1	1	0
PAMC 29253	Actinobacteria	Actinobacteria	Micrococcales	Microbacteriaceae	Lacisediminihabitans sp. A	2012KG_B0524B0_FD16	Psoroma	0.1X MY [121]	16S rDNA (1404 bp) [98.07%, Lacisediminihabitans profunda]	3	2	2	2	2	3	2	0	0	N	0	0	0	1	3
PAMC 29254	Proteobacteria	Alphaproteobacteria	Sphingomonadales	Sphingomonadaceae	Sphingomonas glacialis	2012KG_B0524B0_FD16	Psoroma	Nfb [122]	16S rDNA (1416 bp) [99.57%]	2	2	2	3	3	3	2	0	0	N	0	0	0	1	3
PAMC 29255	Proteobacteria	Alphaproteobacteria	Rhizobiales	Lichenihabitantaceae	Lichenihabitans psoromatis	2012KG_B0524B0_FD16	Psoroma	0.01X R2A [101]	16S rDNA (1406 bp) [100%]	0	2	2	3	0	0	0	0	0	N	0	0	0	0	2
PAMC 29256	Proteobacteria	Gammaproteobacteria	Pseudomonadales	Pseudomonadaceae	Pseudomonas sp. B	2012KG_B0524B0_FD16	Psoroma	0.1X R2A [62]	16S rDNA (1455 bp) [99.04%, Pseudomonas avellanae]	3	3	3	3	2	1	0	0	0	N	0	0	3	1	2
PAMC 29257	Proteobacteria	Gammaproteobacteria	Pseudomonadales	Pseudomonadaceae	Pseudomonas sp. B	2012KG_B0524B0_FD16	Psoroma	0.1X R2A [62]	16S rDNA (1461 bp) [99.04%, Pseudomonas avellanae]	3	3	3	3	2	1	0	0	0	N	0	0	3	1	2
PAMC 29281	Actinobacteria	Actinobacteria	Micrococcales	Microbacteriaceae	Galbitalea sp.	2012KG_B0468_FD42	Megaspora	0.1X MY [121]	16S rDNA (1404 bp) [98.36%, Galbitalea soli]	0	2	1	1	0	0	0	0	0	N	0	0	0	1	2
PAMC 29282	Actinobacteria	Actinobacteria	Mycobacteriales	Nocardiaceae	Rhodococcus sp.	2012KG_B0468_FD42	Megaspora	0.1X MY [121]	16S rDNA (1193 bp) [92.60%, Rhodococcus aerolatus]	1	2	2	2	0	0	0	0	0	N	0	0	0	1	0
PAMC 29283	Proteobacteria	Alphaproteobacteria	Sphingomonadales	Sphingomonadaceae	Sphingomonas glacialis	2012KG_B0468_FD42	Megaspora	0.1X MY [121]	16S rDNA (1414 bp) [99.72%]	1	2	2	2	2	3	2	0	0	N	0	0	0	1	0
PAMC 29284	Proteobacteria	Alphaproteobacteria	Sphingomonadales	Sphingomonadaceae	Sphingomonas aerolata	2012KG_B0468_FD42	Megaspora	Nfb [122]	16S rDNA (1416 bp) [99.36%]	4	4	4	4	3	3	0	0	0	N	0	0	0	1	3
PAMC 29285	Deinococcus-Thermus	Deinococcus-Thermus	Deinococcales	Deinococcaceae	Deinococcus sp.	2012KG_B0468_FD42	Megaspora	Nfb [122]	16S rDNA (1420 bp) [99.36%, Deinococcus altitudinis]	2	2	2	2	2	2	1	0	0	N	0	0	0	0	2
PAMC 29286	Actinobacteria	Actinobacteria	Micrococcales	Microbacteriaceae	Subtercola boreus	2012KG_B0468_FD42	Megaspora	0.01X R2A [101]	16S rDNA (1450 bp) [98.82%]	2	2	2	2	2	2	1	0	0	N	0	0	0	0	3
PAMC 29287	Proteobacteria	Alphaproteobacteria	Rhizobiales	Lichenihabitantaceae	Lichenihabitans psoromatis	2012KG_B0524B0_FD16	Psoroma	0.1X MY [121]	16S rDNA (1406 bp) [99.86%]	2	2	2	2	1	0	1	0	0	N	0	0	2	0	2
PAMC 29288	Proteobacteria	Alphaproteobacteria	Rhizobiales	Lichenihabitantaceae	Lichenihabitans psoromatis	2012KG_B0524B0_FD16	Psoroma	0.1X R2A [62]	16S rDNA (1401 bp) [99.86%]	1	2	2	2	1	0	1	0	0	N	0	0	2	0	2
PAMC 29289	Proteobacteria	Alphaproteobacteria	Rhizobiales	Lichenihabitantaceae	Lichenihabitans psoromatis	2012KG_B0524B0_FD16	Psoroma	0.1X R2A [62]	16S rDNA (1409 bp) [100%]	0	1	2	2	0	0	1	0	0	N	0	0	0	1	2
PAMC 29297	Proteobacteria	Alphaproteobacteria	Sphingomonadales	Sphingomonadaceae	Sphingomonas aerolata	2012KG_B0468_FD42	Megaspora	0.1X ISP [123]	16S rDNA (1416 bp) [99.21%]	2	3	3	3	3	3	1	0	0	N	0	0	0	1	2
PAMC 29298	Proteobacteria	Alphaproteobacteria	Sphingomonadales	Sphingomonadaceae	Sphingomonas aerolata	2012KG_B0468_FD42	Megaspora	Nfb [122]	16S rDNA (1423 bp) [99.22%]	2	2	3	3	3	3	2	0	0	N	0	0	0	1	2
PAMC 29299	Actinobacteria	Actinobacteria	Micrococcales	Microbacteriaceae	Subtercola sp.	2012KG_B0468_FD42	Megaspora	Nfb [122]	16S rDNA (1439 bp) [97.56%, Subtercola boreus]	2	2	2	2	3	0	1	0	0	N	0	0	0	0	2
PAMC 29300	Proteobacteria	Alphaproteobacteria	Sphingomonadales	Sphingomonadaceae	Sphingomonas sp. A	2012KG_B0468_FD42	Megaspora	Nfb [122]	16S rDNA (1419 bp) [98.86%, Sphingomonas glacialis]	2	2	3	3	3	3	2	0	0	N	0	0	0	1	1
PAMC 29301	Proteobacteria	Alphaproteobacteria	Sphingomonadales	Sphingomonadaceae	Sphingomonas aerolata	2012KG_B0468_FD42	Megaspora	0.01X R2A [101]	16S rDNA (1418 bp) [99.21%]	2	2	3	3	3	3	0	0	0	N	0	0	0	1	1
PAMC 29303	Proteobacteria	Alphaproteobacteria	Sphingomonadales	Sphingomonadaceae	Sphingomonas sp. B	2012KG_B0306	Cladonia	0.1X MY [121]	16S rDNA (1414 bp) [97.50%, Sphingomonas oligoaromativorans]	0	1	2	2	2	0	0	0	0	N	0	0	0	1	0
PAMC 29304	Proteobacteria	Alphaproteobacteria	Sphingomonadales	Sphingomonadaceae	Sphingomonas sp. B	2012KG_B0306	Cladonia	0.1X R2A [62]	16S rDNA (1419 bp) [97.07%, Sphingomonas oligoaromativorans]	0	0	2	2	0	0	0	0	0	N	0	0	0	1	0
PAMC 29306	Actinobacteria	Actinobacteria	Micrococcales	Microbacteriaceae	Lacisediminihabitans sp. B	2012KG_B0524B0_FD16	Psoroma	0.1X R2A [62]	16S rDNA (1403 bp) [98.47%, Lacisediminihabitans profunda]	2	2	2	2	2	0	0	0	0	N	0	0	0	1	0
PAMC 29308	Proteobacteria	Alphaproteobacteria	Rhizobiales	Lichenihabitantaceae	Lichenihabitans psoromatis	2012KG_B0524B0_FD16	Psoroma	0.1X ISP [123]	16S rDNA (1401 bp) [100%]	2	2	3	3	3	3	0	0	0	N	0	0	0	0	2
PAMC 29309	Proteobacteria	Alphaproteobacteria	Rhizobiales	Lichenibacteriaceae	Lichenihabitans psoromatis	2012KG_B0524B0_FD16	Psoroma	0.1X R2A [62]	16S rDNA (1416 bp) [100%]	2	2	3	3	3	3	0	0	0	N	0	0	0	0	2
PAMC 29328	Actinobacteria	Actinobacteria	Micrococcales	Microbacteriaceae	Mycobacterium sp. A	2012KG_B0468_FD42	Megaspora	0.1X ISP [123]	16S rDNA (1418 bp) [97.63%, Mycobacterium hodleri]	2	2	2	2	2	1	1	0	0	tween60	0	0	0	0	3
PAMC 29329	Actinobacteria	Actinobacteria	Mycobacteriales	Nocardiaceae	Rhodococcus sp.	2012KG_B0468_FD42	Megaspora	0.1X R2A [62]	16S rDNA (1444 bp) [96.01%, Rhodococcus aerolatus]	2	2	2	2	0	0	0	0	0	tween60	0	0	0	1	2
PAMC 29330	Proteobacteria	Alphaproteobacteria	Sphingomonadales	Sphingomonadaceae	Sphingomonas sp. B	2012KG_B0306	Cladonia	0.1X R2A [62]	16S rDNA (1414 bp) [97.21%, Sphingomonas oligoaromativorans]	0	1	2	2	0	0	0	0	0	N	0	0	0	1	0
PAMC 29331	Proteobacteria	Alphaproteobacteria	Sphingomonadales	Sphingomonadaceae	Sphingomonas sp. B	2012KG_B0531	Cetraria	0.1X R2A [62]	16S rDNA (1416 bp) [97.07%, Sphingomonas oligoaromativorans]	0	1	2	2	2	0	0	0	0	N	0	0	0	0	0
PAMC 29334	Proteobacteria	Alphaproteobacteria	Sphingomonadales	Sphingosinicellaceae	Polymorphobacter sp. B	2012KG_B0468_FD42	Megaspora	0.01X R2A [101]	16S rDNA (1345 bp) [97.02%, Polymorphobacter arshaanensis]	2	2	2	2	2	0	0	0	0	N	0	0	0	1	2
PAMC 29335	Proteobacteria	Alphaproteobacteria	Sphingomonadales	Sphingosinicellaceae	Polymorphobacter sp. C	2012KG_B0468_FD42	Megaspora	0.01X ISP [124]	16S rDNA (1367 bp) [95.24%, Polymorphobacter arshaanensis]	1	2	3	2	2	2	2	0	0	N	0	0	ng	1	0
PAMC 29336	Proteobacteria	Alphaproteobacteria	Rhizobiales	Methylobacteriaceae	Methylobacterium goesingense	2012KG_B0468_FD42	Megaspora	0.01X ISP [124]	16S rDNA (1412 bp) [99.50%]	1	2	2	2	3	1	0	0	0	N	0	0	0	1	1
PAMC 29337	Actinobacteria	Actinobacteria	Micrococcales	Microbacteriaceae	Galbitalea sp.	2012KG_B0468_FD42	Megaspora	0.1X ISP [123]	16S rDNA (1448 bp) [98.13%, Galbitalea soli]	1	2	2	2	2	1	1	0	0	tween60	0	0	0	1	2
PAMC 29338	Actinobacteria	Actinobacteria	Micrococcales	Microbacteriaceae	Mycobacterium sp. A	2012KG_B0468_FD42	Megaspora	0.1X ISP [123]	16S rDNA (1411 bp) [99.00%, Mycobacterium hodleri]	2	2	2	2	2	1	1	0	0	tween60	0	0	0	0	2
PAMC 29341	Actinobacteria	Actinobacteria	Micrococcales	Microbacteriaceae	Mycobacterium sp. B	2012KG_B0468_FD42	Megaspora	0.01X ISP [124]	16S rDNA (1430 bp) [97.24%, Mycobacterium hodleri]	2	2	2	2	2	1	1	0	0	N	0	0	0	0	3
PAMC 29342	Proteobacteria	Alphaproteobacteria	Rhizobiales	Methylobacteriaceae	Methylobacterium goesingense	2012KG_B0468_FD42	Megaspora	0.1X ISP [123]	16S rDNA (1412 bp) [99.43%]	2	2	2	2	2	2	1	0	0	N	0	0	0	1	2
PAMC 29343	Actinobacteria	Actinobacteria	Micrococcales	Microbacteriaceae	Mycobacterium sp. B	2012KG_B0468_FD42	Megaspora	0.01X R2A [101]	16S rDNA (1413 bp) [97.79%, Mycobacterium hodleri]	2	2	2	2	2	1	1	0	0	tween60	0	0	0	0	3
PAMC 29344	Actinobacteria	Actinobacteria	Micrococcales	Microbacteriaceae	Mycobacterium sp. B	2012KG_B0468_FD42	Megaspora	0.1X R2A [62]	16S rDNA (1410 bp) [97.08%, Mycobacterium hodleri]	2	2	4	2	2	1	1	0	0	tween60	0	0	0	0	3
PAMC 29345	Actinobacteria	Actinobacteria	Micrococcales	Microbacteriaceae	Mycobacterium sp. B	2012KG_B0468_FD42	Megaspora	0.1X MY [121]	16S rDNA (1439 bp) [96.53%, Mycobacterium sediminis]	2	2	2	2	2	1	1	0	0	tween60	0	0	0	0	3
PAMC 29346	Actinobacteria	Actinobacteria	Micrococcales	Microbacteriaceae	Mycobacterium sp. B	2012KG_B0468_FD42	Megaspora	Nfb [122]	16S rDNA (1412 bp) [97.72%, Mycobacterium hodleri]	2	2	2	2	1	1	1	0	0	N	0	0	0	0	3
PAMC 29347	Proteobacteria	Alphaproteobacteria	Rhodospirillales	Acetobacteraceae	Lichenicola cladoniae	2012KG_B0625_FD85	Pseudephebe	0.01X ISP [124]	16S rDNA (1203 bp) [99.41%, Lichenicola cladoniae]	2	2	2	2	0	0	0	0	0	N	0	0	0	1	2
PAMC 29349	Proteobacteria	Alphaproteobacteria	Rhodospirillales	Acetobacteraceae	Lichenicola sp.	2012KG_B0625_FD85	Pseudephebe	0.1X R2A [62]	16S rDNA (1423 bp) [99.04%] Lichenicola cladoniae]	1	2	2	1	0	0	0	0	0	N	0	0	2	1	0
PAMC 29351	Proteobacteria	Alphaproteobacteria	Rhodospirillales	Acetobacteraceae	Lichenicola sp.	2012KG_B0103_FD77	Sphaerophorus	0.1X MY [121]	16S rDNA (1424 bp) [98.89%, Lichenicola cladoniae]	1	2	2	2	0	0	0	0	0	N	0	0	0	0	0
PAMC 29352	Proteobacteria	Alphaproteobacteria	Sphingomonadales	Sphingomonadaceae	Sphingomonas sp. B	2012KG_B0524B0_FD16	Psoroma	0.1X MY [121]	16S rDNA (1414 bp) [97.71%, Sphingomonas oligoaromativorans]	1	1	1	2	0	0	0	0	0	N	0	0	0	0	0
PAMC 29356	Proteobacteria	Alphaproteobacteria	Rhizobiales	Lichenibacteriaceae	Lichenibacterium sp.	2012KG_B0468_FD42	Megaspora	0.1X MY [121]	16S rDNA (1418 bp) [98.44%, Lichenibacterium ramalinae]	1	1	2	2	0	1	0	0	0	N	0	0	0	1	1
PAMC 29357	Proteobacteria	Alphaproteobacteria	Rhizobiales	Lichenibacteriaceae	Lichenibacterium sp.	2012KG_B0524B0_FD16	Psoroma	0.1X MY [121]	16S rDNA (1402 bp) [98.34%] Lichenibacterium ramalinae]	0	0	1	1	0	0	0	0	0	N	0	0	0	0	0
PAMC 29358	Actinobacteria	Actinobacteria	Micrococcales	Microbacteriaceae	Mycobacterium sp. B	2012KG_B0468_FD42	Megaspora	Nfb [122]	16S rDNA (1415 bp) [97.73%, Mycobacterium neglectum]	1	1	2	2	2	1	3	0	0	N	0	0	0	0	3
PAMC 29359	Actinobacteria	Actinobacteria	Micrococcales	Microbacteriaceae	Mycobacterium sp. B	2012KG_B0468_FD42	Megaspora	Nfb [122]	16S rDNA (1414 bp) [97.36%, Mycobacterium hodleri]	2	1	2	2	2	1	1	0	0	tween60	0	0	0	0	3
PAMC 29360	Actinobacteria	Actinobacteria	Micrococcales	Microbacteriaceae	Mycobacterium sp. B	2012KG_B0468_FD42	Megaspora	0.01X R2A [101]	16S rDNA (1411 bp) [97.72%, Mycobacterium neglectum]	2	1	2	2	2	1	1	0	0	tween60	0	0	0	0	2
PAMC 29361	Proteobacteria	Alphaproteobacteria	Rhizobiales	Lichenibacteriaceae	Lichenibacterium sp.	2012KG_B0468_FD42	Megaspora	0.1X R2A [62]	16S rDNA (1268 bp) [98.26%, Lichenibacterium ramalinae]	1	1	1	2	0	1	1	0	0	N	0	0	0	0	0
PAMC 29362	Proteobacteria	Alphaproteobacteria	Sphingomonadales	Sphingosinicellaceae	Polymorphobacter sp. B	2012KG_B0468_FD42	Megaspora	0.1X R2A [62]	16S rDNA (1345 bp) [96.95%, Polymorphobacter arshaanensis]	2	2	2	2	2	0	0	0	0	N	0	0	0	1	2
PAMC 29363	Actinobacteria	Actinobacteria	Micrococcales	Microbacteriaceae	Mycobacterium sp. B	2012KG_B0468_FD42	Megaspora	0.1X R2A [62]	16S rDNA (1413 bp) [97.65%, Mycobacterium neglectum]	1	1	2	2	2	1	1	0	0	tween60	0	0	0	0	3
PAMC 29364	Proteobacteria	Alphaproteobacteria	Rhodospirillales	Acetobacteraceae	Lichenicola sp.	2012KG_B0103_FD77	Sphaerophorus	0.1X MY [121]	16S rDNA (1424 bp) [98.89%, Lichenicola cladoniae]	1	2	2	2	0	0	0	0	0	N	0	0	2	0	0
PAMC 29365	Proteobacteria	Alphaproteobacteria	Rhodospirillales	Acetobacteraceae	Lichenicola sp.	2012KG_B0103_FD77	Sphaerophorus	0.1X MY [121]	16S rDNA (1420 bp) [98.89%, Lichenicola cladoniae]	0	1	1	1	0	0	0	0	0	N	0	0	0	0	0
PAMC 29366	Proteobacteria	Alphaproteobacteria	Rhizobiales	Lichenibacteriaceae	Lichenibacterium sp.	2012KG_B0468_FD42	Megaspora	0.01X ISP [124]	16S rDNA (1172 bp) [98.55%]	1	1	1	1	0	0	0	0	0	N	0	0	ng	0	0
PAMC 29367	Proteobacteria	Alphaproteobacteria	Sphingomonadales	Sphingosinicellaceae	Polymorphobacter sp. A	2012KG_B0468_FD42	Megaspora	Nfb [122]	16S rDNA (1390 bp) [94.96%, Polymorphobacter fuscus]	2	2	2	2	2	2	0	0	0	N	0	0	0	0	2
PAMC 29368	Proteobacteria	Alphaproteobacteria	Sphingomonadales	Sphingosinicellaceae	Polymorphobacter sp. A	2012KG_B0468_FD42	Megaspora	Nfb [122]	16S rDNA (1383 bp) [94.94%, Polymorphobacter fuscus]	1	2	2	2	2	2	0	0	0	N	0	0	0	0	2
PAMC 29369	Proteobacteria	Alphaproteobacteria	Rhizobiales	Methylobacteriaceae	Methylorosula sp.	2012KG_B0306	Cladonia	0.01X ISP [124]	16S rDNA (1407 bp) [98.49%, Methylorosula polaris]	1	2	2	2	2	1	0	0	0	N	0	0	0	0	3
PAMC 29370	Proteobacteria	Alphaproteobacteria	Rhizobiales	Methylobacteriaceae	Methylorosula sp.	2012KG_B0306	Cladonia	0.1X R2A [62]	16S rDNA (1410 bp) [98.49%, Methylorosula polaris]	1	2	2	2	2	1	0	0	0	N	0	0	0	0	3
PAMC 29371	Proteobacteria	Alphaproteobacteria	Rhizobiales	Methylobacteriaceae	Methylorosula sp.	2012KG_B0531	Cetraria	0.1X R2A [62]	16S rDNA (955 bp) [99.37%]	0	0	1	1	0	1	0	0	0	N	0	0	ng	0	0
PAMC 29372	Proteobacteria	Alphaproteobacteria	Rhizobiales	Methylobacteriaceae	Methylorosula sp.	2012KG_B0306	Cladonia	0.1X R2A [62]	16S rDNA (1414 bp) [98.49%, Methylorosula polaris]	1	2	2	2	2	1	0	0	0	N	0	0	0	0	2
PAMC 29373	Proteobacteria	Alphaproteobacteria	Rhizobiales	Methylobacteriaceae	Methylorosula sp.	2012KG_B0531	Cetraria	0.1X R2A [62]	16S rDNA (1241 bp) [98.31%]	0	1	2	2	0	1	0	0	0	N	0	0	0	0	2
PAMC 29374	Proteobacteria	Alphaproteobacteria	Rhodospirillales	Acetobacteraceae	Lichenicola cladoniae	2012KG_B0306	Cladonia	0.1X MY [121]	16S rDNA (1422 bp) [100%]	1	2	2	3	0	0	0	0	0	N	0	0	3	1	0
PAMC 29375	Proteobacteria	Alphaproteobacteria	Rhodospirillales	Acetobacteraceae	Lichenicola cladoniae	2012KG_B0306	Cladonia	0.1X MY [121]	16S rDNA (1422 bp) [100%]	1	2	2	3	0	0	0	0	0	N	0	0	3	1	0

## Sheet: Table S3
Table S3. Major ASVs within 6 lichen samples and their closest isolates
Order	ASV ID*	Cetraria	Cladonia	Megaspora	Pseudephebe	Psoroma	Sphaerophorus	Closest species (Ezbio)	Accession	Isolated from	Location	Similarity(%)	Closest PAMC strains	Similarity with PAMC strains
														(%)
Actinomycetales	ASV00328	0	0	2.86	0	0	0.07	Mycobacterium austroafricanum	HG964453	water	South Africa	100	29363, 29360, 29359, 29358, 29346, 29345, 29345, 29344, 29343, 29341	100
Rhizobiales	ASV01059	0	0	0	0	1.84	0	Beijerinckia mobilis	JQJH01000049	soil	Indonesia	96.24	29308, 29289, 29288, 29287, 29255, 29366, 29361, 29357	94.89
	ASV00051*	0	11.95	1.37	0.13	0	1.89	Lichenibacterium minor	MG996731	lichen (Ramalina pollinaria)	Russia	99.46	29366, 29361, 29357, 29356	100
	ASV00088	0	0	0	0	6.85	0.11	Lichenibacterium minor	MG996731	lichen (Ramalina pollinaria)	Russia	99.73	29366, 29361, 29357, 29356	99.73
	ASV00090	0	1.69	0	0	0	0.71	Methylorosula polaris	EU586035	tundra	Northern Russia	97.31	29373, 29371	97.85
										wetland
	ASV01106	0	0	0	0	0	2.23	Methylosinus sporium	Y18946	Groundwater aquifer	Eastern Australia	97.85	29373, 29371, 29372, 29370, 29369	95.7
Rhodospirillales	ASV00039*	0	0	0	0	9.68	0	Acidibrevibacterium fodinaquatile	KY777995	acidic mine water	China	94.37	29375, 29374	93.09
	ASV00085*	0	0	7.6	0	7.01	0.45	Acidibrevibacterium fodinaquatile	KY777995	acidic mine water	China	94.37	29375, 29374	92.82
	ASV00142	0	0	0	0	2.74	0	Acidicaldus organivorans	AY140238	acid mine drainage	China	94.91	29375, 29374	94.37
	ASV00254	0	3.14	0	0	0	0	Acidisoma tundrae	AM947652	acidic Sphagnum peat	Northern Russia	98.93	29375, 29374	91.47
	ASV00063	0	1.09	0	0.1	0.49	0.22	Acidisphaera rubrifaciens	BANB01000583	Acidi hot spring water	Japan	95.98	29365, 29364, 29351	92.27
	ASV00102	0.2	0.08	0	0	2.49	1	Acidisphaera rubrifaciens	BANB01000583	Acidic hot spring water	Japan	94.91	29349, 29365, 29364, 29351	91.96
	ASV00145	0	2.3	0	0	0	0.37	Acidisphaera rubrifaciens	BANB01000583	Acidi hot spring water	Japan	95.44	29349, 29365, 29364, 29351, 29375, 29374	91.73
	ASV00195	0	0	1.45	0	0	0	Acidisphaera rubrifaciens	BANB01000583	Acidi hot spring water	Japan	94.37	29349	92.51
	ASV00197	0	0	0	1.44	0	0	Acidisphaera rubrifaciens	BANB01000583	Acidi hot spring water	Japan	94.64	29349, 29365, 29364, 29351	92.23
	ASV00317	0.77	0.77	0	0	0.12	1.07	Acidisphaera rubrifaciens	BANB01000583	Acidi hot spring water	Japan	95.17	29349	92.82
	ASV00348	0	0	0	0	1.12	0.68	Acidisphaera rubrifaciens	BANB01000583	Acidi hot spring water	Japan	95.98	29349	93.05
	ASV01227	0	0	3.32	0	0	0	Acidisphaera rubrifaciens	BANB01000583	Acidi hot spring water	Japan	97.32	29349	92.51
	ASV00210	0	0.68	0	1.64	0	0.8	Acidocella aluminiidurans	AB362219	waterweed (Panicum repens)	Vietnam	94.64	29349	92.51
	ASV00007*	0.94	49.45	67.51	9.2	2.17	43.1	Lichenicoccus roseus	MK966397	lichen (Cladonia arbuscula)	Russia	97.86	29349	96.25
	ASV00020*	83.03	0	0	48.13	0	3.91	Lichenicoccus roseus	MK966397	lichen (Cladonia arbuscula)	Russia	97.59	29349	95.44
	ASV00027*	0	0	0	0	24.24	1.65	Lichenicoccus roseus	MK966397	lichen (Cladonia arbuscula)	Russia	97.59	29349	95.98
	ASV00067	0	2.55	0	0	0	0	Lichenicoccus roseus	MK966397	lichen (Cladonia arbuscula)	Russia	96.51	29349	94.12
	ASV00069*	0	1.59	1.77	0.43	1.62	1.23	Lichenicoccus roseus	MK966397	lichen (Cladonia arbuscula)	Russia	95.44	29349	93.32
	ASV00070*	0.14	0	0	7.65	0	0	Lichenicoccus roseus	MK966397	lichen (Cladonia arbuscula)	Russia	97.05	29349	94.39
	ASV00073	0	0.09	0	0.04	1.75	2.71	Lichenicoccus roseus	MK966397	lichen (Cladonia arbuscula)	Russia	95.17	29349, 29365, 29364, 29351	93.58
	ASV00361	0	0	0	0	1.74	0.11	Lichenicoccus roseus	MK966397	lichen (Cladonia arbuscula)	Russia	96.78	29349	92.76
	ASV00598	0	0	0	2.44	0	0	Lichenicoccus roseus	MK966397	lichen (Cladonia arbuscula)	Russia	97.59	29349	96.26
	ASV01826	1.17	0	0	0	0	0	Lichenicoccus roseus	MK966397	lichen (Cladonia arbuscula)	Russia	97.19	29349	94.91
	ASV00024*	0	0.25	0	7.14	6.64	1.21	Rubritepida flocculans	AF465832	Hot spring	Hungary	92.23	29365, 29364, 29351	93.05
	ASV01335	0	0	0	1.85	0	0	Rubritepida flocculans	AF465832	Hot spring	Hungary	91.96	29365, 29364	92.78
* Major ASVs with more than 1% of bacterial communities at least in one sample were selected.
Others were selected with relative abundance >1% in at least one sample.

## Sheet: Table S4
Table S4. Genes involved in photosynthesis and bacteriochlorophyll a
	function	Polymorphobacter sp. [A] PAMC 29367	Polymorphobacter sp. [B] PAMC 29362
Photosynthesis proteins	Photosynthetic reaction center L subunit	O	O
	Photosynthetic reaction center M subunit	O	O
	Photosynthetic reaction center cytochrome c subunit	O	O
	Photosynthetic complex assembly protein RPC_1320		O
	Putative photosynthetic complex assembly protein	O
	Photosynthetic reaction center H subunit	O	O
Bacteriochlorophyll proteins	2-desacetyl-2-hydroxyethyl bacteriochlorophyllide A dehydrogenase BchC	O	O
	Chlorophyllide reductase subunit BchX (EC 1.18.-.-)	O	O
	Chlorophyllide reductase subunit BchY (EC 1.18.-.-)	O	O
	Chlorophyllide reductase subunit BchZ (EC 1.18.-.-)	O	O
	2-vinyl bacteriochlorophyllide hydratase BchF (EC 4.2.1.-)	O	O
	Bacteriochlorophyll synthase 44.5 kDa chain	O	O
